# Supplementary material for: Family Needs Checklist: Development of a Mobile Application for Parents with Children to Assess the Risk for Child Maltreatment
Source: Int J Environ Res Public Health. 2022 Aug 9;19(16):9810. doi: 10.3390/ijerph19169810 (PMC9408053; doi:10.3390/ijerph19169810)
Supplement: Supplementary file 1 [file ijerph-19-09810-s001.zip]

Archive with 5 entries (5 files):
- Supplementary mateial_ Table S4_ Rantanen et al 2022 manuscript.pdf
- Supplementary material_Figure S2_Rantanen et al 2022 manuscript.pdf
- Supplementary material_Table S1 and Figure S 1_Rantanen et al 2022 manurcript.pdf
- Supplementary material_Table S2_Rantanen et al 2022 manuscript.pdf
- Supplementary material_Table S3_Rantanen et al 2022 manuscript.pdf
